# Supplementary material for: Direct conversion of cardiac fibroblasts into endothelial-like cells using Sox17 and Erg
Source: Nat Commun. 2024 May 16;15:4170. doi: 10.1038/s41467-024-48354-6 (PMC11098819; doi:10.1038/s41467-024-48354-6)
Supplement: Supplementary file 4 — Supplementary Data 1 [file 41467_2024_48354_MOESM4_ESM.xlsx]

## Sheet: Table 1
Supplementary Data 1: Marker genes of neonatal iEC clusters (Seurat FindAllMarkers Wilcoxon Rank Sum test)
	cluster		p_val		avg_log2FC		pct.1		pct.2		p_val_adj		gene
	All#1		0		1.86445		0.921		0.228		0		Top2a
	All#1		0		1.68662		0.943		0.175		0		Prc1
	All#1		0		1.67847		0.915		0.143		0		Cenpf
	All#1		0		1.65729		0.947		0.239		0		Ube2c
	All#1		0		1.60161		0.982		0.199		0		Mki67
	All#1		0		1.51582		0.99		0.202		0		Birc5
	All#1		0		1.49816		0.98		0.208		0		Pclaf
	All#1		0		1.46945		0.984		0.256		0		Diaph3
	All#1		8.77e-247		1.73441		0.737		0.158		1.91e-242		Hist1h1b
	All#1		1.95e-229		1.47951		0.988		0.586		4.26e-225		Cks2
	All#2		0		3.69993		0.952		0.049		0		Msln
	All#2		0		2.83125		0.982		0.235		0		Ezr
	All#2		0		2.68412		0.914		0.174		0		Igfbp6
	All#2		0		2.60853		0.887		0.027		0		Upk1b
	All#2		0		2.57519		0.987		0.507		0		Atp1b1
	All#2		0		2.47846		0.838		0.185		0		C3
	All#2		1.23e-293		2.16427		0.985		0.602		2.67e-289		Syne2
	All#2		4.68e-250		2.22282		0.993		0.623		1.02e-245		Dcn
	All#2		1.79e-223		2.5963		0.974		0.776		3.9e-219		Mt2
	All#2		3.77e-215		2.48661		0.998		0.978		8.23e-211		Mt1
	All#3		0		5.22675		1		0.063		0		C1qa
	All#3		0		5.21629		1		0.073		0		C1qb
	All#3		0		4.54716		1		0.057		0		Fcer1g
	All#3		0		4.4918		1		0.087		0		Tyrobp
	All#3		0		4.44519		1		0.037		0		C1qc
	All#3		0		4.36659		0.987		0.099		0		Wfdc17
	All#3		0		4.2626		0.761		0.03		0		Marco
	All#3		2.98e-242		6.63521		1		0.264		6.51e-238		Lyz2
	All#3		1.62e-154		4.42438		0.983		0.551		3.53e-150		Gpnmb
	All#3		2.12e-149		4.69105		0.996		0.685		4.63e-145		Apoe
	Control #1		0		1.437		0.936		0.314		0		Smim41
	Control #1		9.19e-308		1.43492		0.994		0.717		2.01e-303		Clca3a1
	Control #1		1.18e-255		1.09318		0.992		0.89		2.58e-251		Cyth3
	Control #1		1.52e-237		1.1457		0.928		0.636		3.31e-233		Ckb
	Control #1		3.37e-226		1.0984		0.994		0.728		7.36e-222		Tbx20
	Control #1		2.35e-223		1.38241		0.904		0.538		5.12e-219		Cdkn1c
	Control #1		9.07e-170		1.12768		0.944		0.694		1.98e-165		Postn
	Control #1		4.87e-151		1.1004		0.931		0.689		1.06e-146		Meg3
	Control #1		1.05e-131		1.11435		0.863		0.523		2.29e-127		Tnnt2
	Control #1		1.81e-101		1.35573		0.845		0.661		3.95e-97		S100a4
	Control #2		0		3.88399		1		0.722		0		Gsn
	Control #2		0		3.5305		0.832		0.091		0		Slc38a5
	Control #2		0		3.3561		0.997		0.415		0		Dpep1
	Control #2		0		2.91616		0.983		0.42		0		Fmo2
Control #2		0		2.85746		0.955		0.349		0		Ogn
Control #2		0		2.83725		0.997		0.725		0		Clca3a1
Control #2		0		2.82386		0.922		0.166		0		Htra3
Control #2		0		2.63093		1		0.741		0		Gpx3
Control #2		0		2.60156		0.945		0.206		0		Spon1
Control #2		0		2.56825		0.999		0.619		0		Dcn
Control#3		4.12e-186		1.95667		0.47		0.042		8.98e-182		Erbb4
Control#3		2.19e-144		2.43342		0.912		0.268		4.79e-140		Lum
Control#3		9.1e-141		2.4339		0.894		0.263		1.99e-136		Cxcl12
Control#3		6.14e-125		2.20004		0.797		0.21		1.34e-120		Gpc3
Control#3		9.8e-110		2.8561		0.797		0.231		2.14e-105		Eln
Control#3		2.2e-87		2.12536		0.995		0.732		4.8e-83		Pcdh9
Control#3		1.23e-80		1.98165		0.977		0.656		2.69e-76		Pcdh7
Control#3		2.79e-79		2.09194		1		0.849		6.08e-75		Prkg1
Control#3		2.87e-77		1.95329		0.945		0.553		6.26e-73		Gas6
Control#3		4.09e-68		1.82428		0.995		0.938		8.92e-64		Mgp
Etv2 #1		1.92e-275		1.67654		0.983		0.219		4.18e-271		Pclaf
Etv2 #1		4.98e-267		1.51031		0.966		0.211		1.09e-262		Mki67
Etv2 #1		6.62e-264		1.43098		0.969		0.214		1.44e-259		Birc5
Etv2 #1		6.74e-202		1.63858		0.901		0.239		1.47e-197		Top2a
Etv2 #1		3.59e-200		1.35692		0.929		0.25		7.83e-196		Ube2c
Etv2 #1		5.97e-190		2.2804		1		0.676		1.3e-185		Hmgb2
Etv2 #1		1.87e-176		1.83237		1		0.963		4.08e-172		H2afz
Etv2 #1		1.44e-136		1.89111		0.654		0.169		3.13e-132		Hist1h1b
Etv2 #1		1.54e-135		1.58263		0.986		0.801		3.35e-131		Odc1
Etv2 #1		5.45e-62		1.45045		0.83		0.453		1.19e-57		Ccl2
Etv2 #2		0		2.26829		0.99		0.283		0		St6galnac3
Etv2 #2		0		2.06822		1		0.594		0		Nrp2
Etv2 #2		0		2.03701		0.998		0.485		0		Egfl7
Etv2 #2		0		2.01654		0.962		0.252		0		Hpgd
Etv2 #2		0		1.99257		0.42		0.035		0		S100a8
Etv2 #2		0		1.97034		0.971		0.464		0		Prcp
Etv2 #2		0		1.95073		0.972		0.186		0		Galnt18
Etv2 #2		0		1.94419		0.897		0.157		0		Btbd11
Etv2 #2		0		1.78209		0.991		0.878		0		Gng11
Etv2 #2		6.63e-118		1.81674		0.75		0.436		1.45e-113		Ccl2
Etv2 #3		0		1.88958		0.785		0.184		0		Clec1b
Etv2 #3		0		1.8119		0.952		0.501		0		Emcn
Etv2 #3		0		1.74275		0.684		0.2		0		Lrg1
Etv2 #3		0		1.65619		0.971		0.678		0		Itga1
Etv2 #3		0		1.386		0.939		0.473		0		Pde2a
Etv2 #3		0		1.38501		0.947		0.546		0		Flt1
Etv2 #3		0		1.36858		0.982		0.826		0		Eng
Etv2 #3		1.72e-280		1.32842		0.912		0.535		3.76e-276		Fmnl2
Etv2 #3		2e-270		1.35572		0.864		0.483		4.36e-266		Ehd3
Etv2 #3		8.36e-209		1.42312		0.645		0.257		1.82e-204		Rbfox1
Etv2 #4		0		2.11764		0.739		0.067		0		Ldb2
Etv2 #4		0		1.94197		0.752		0.066		0		Ccser1
Etv2 #4		5.89e-237		2.9705		0.757		0.1		1.28e-232		Gpihbp1
Etv2 #4		1.09e-193		2.05285		0.867		0.177		2.37e-189		Pecam1
Etv2 #4		2.54e-168		2.05066		0.991		0.315		5.54e-164		Adgrf5
Etv2 #4		4.16e-133		2.04764		1		0.569		9.08e-129		Cdh5
Etv2 #4		4.51e-122		2.36565		0.991		0.616		9.83e-118		Magi1
Etv2 #4		1.01e-121		2.11748		1		0.524		2.19e-117		Egfl7
Etv2 #4		1.42e-70		2.05279		0.936		0.626		3.1e-66		Nrp2
Etv2 #4		1.17e-56		2.01427		0.986		0.792		2.56e-52		Ctla2a
Sox17 Erg #1		0		2.34881		0.961		0.217		0		Top2a
Sox17 Erg #1		0		2.2661		0.948		0.23		0		Ube2c
Sox17 Erg #1		0		2.21192		0.759		0.149		0		Hist1h1b
Sox17 Erg #1		0		2.02614		0.995		0.667		0		Hmgb2
Sox17 Erg #1		0		1.98965		0.912		0.134		0		Cenpf
Sox17 Erg #1		0		1.96705		0.992		0.198		0		Pclaf
Sox17 Erg #1		0		1.91273		0.94		0.165		0		Prc1
Sox17 Erg #1		0		1.74145		0.966		0.341		0		Cdk1
Sox17 Erg #1		0		1.72417		0.945		0.158		0		Cenpe
Sox17 Erg #1		0		1.71796		0.974		0.19		0		Mki67
Sox17 Erg #2		0		2.03286		0.624		0.101		0		Wfdc18
Sox17 Erg #2		0		2.01189		0.921		0.498		0		Prxl2a
Sox17 Erg #2		0		1.69568		0.955		0.504		0		Cav1
Sox17 Erg #2		0		1.67673		0.792		0.197		0		Slc35f1
Sox17 Erg #2		0		1.65715		0.938		0.63		0		Edn1
Sox17 Erg #2		0		1.63226		0.894		0.343		0		Igfbp3
Sox17 Erg #2		1.07e-274		1.56865		0.723		0.336		2.33e-270		Col18a1
Sox17 Erg #2		3.32e-273		1.36352		0.906		0.525		7.24e-269		Pdgfd
Sox17 Erg #2		3.08e-240		1.5846		0.872		0.548		6.71e-236		Vcan
Sox17 Erg #2		7.17e-129		1.64468		0.884		0.778		1.56e-124		Fabp4
Sox17 Erg #3		0		2.71857		0.98		0.673		0		Slit2
Sox17 Erg #3		0		2.36484		0.954		0.375		0		Ltbp1
Sox17 Erg #3		0		2.35527		0.939		0.445		0		Plcb1
Sox17 Erg #3		0		2.33563		0.977		0.636		0		Plcl1
Sox17 Erg #3		0		2.25089		0.884		0.242		0		Igf1
Sox17 Erg #3		0		2.21338		0.956		0.481		0		Nav2
Sox17 Erg #3		0		2.03157		0.858		0.272		0		Nrg1
Sox17 Erg #3		0		1.95391		0.905		0.317		0		Kif26b
Sox17 Erg #3		0		1.94445		0.965		0.476		0		Cdh13
Sox17 Erg #3		2.4e-260		1.95584		0.928		0.622		5.24e-256		Tgfb2
Sox17 Erg #4		0		1.7165		0.997		0.824		0		Col1a1
Sox17 Erg #4		0		1.53315		0.997		0.958		0		Fn1
Sox17 Erg #4		0		1.50457		0.652		0.144		0		Ndufa4l2
Sox17 Erg #4		0		1.39432		0.998		0.861		0		Col1a2
Sox17 Erg #4		6.18e-285		1.32985		0.978		0.629		1.35e-280		Lox
Sox17 Erg #4		6.62e-284		1.30818		0.992		0.871		1.44e-279		Fbln2
Sox17 Erg #4		1.19e-260		1.67726		0.919		0.565		2.6e-256		Col11a1
Sox17 Erg #4		3.21e-221		1.25438		0.951		0.583		7e-217		Gpc6
Sox17 Erg #4		3.33e-170		1.33575		0.978		0.727		7.26e-166		Acta2
Sox17 Erg #4		9.33e-48		1.34974		0.417		0.222		2.04e-43		Eln
Sox17 Erg #5		9.39e-120		1.20907		1		0.981		2.05e-115		S100a6
Sox17 Erg #5		2.48e-104		1.09231		0.938		0.71		5.41e-100		Ccnd1
Sox17 Erg #5		2.1e-87		1.08949		0.953		0.759		4.58e-83		Ccn2
Sox17 Erg #5		2.68e-85		1.50329		0.889		0.672		5.85e-81		Serpine1
Sox17 Erg #5		1.96e-74		1.18642		0.891		0.662		4.27e-70		Timp1
Sox17 Erg #5		3.8e-67		1.24765		0.857		0.554		8.29e-63		Ankrd1
Sox17 Erg #5		1.76e-59		1.13509		0.955		0.782		3.85e-55		Thbs1
Sox17 Erg #5		4.92e-56		1.16928		0.882		0.669		1.07e-51		S100a4
Sox17 Erg #5		4.15e-52		1.16839		0.467		0.197		9.05e-48		Ccl7
Sox17 Erg #5		6.54e-37		1.21401		0.882		0.727		1.43e-32		Csf1
