# Supplementary material for: Direct conversion of cardiac fibroblasts into endothelial-like cells using Sox17 and Erg
Source: Nat Commun. 2024 May 16;15:4170. doi: 10.1038/s41467-024-48354-6 (PMC11098819; doi:10.1038/s41467-024-48354-6)
Supplement: Supplementary file 6 — Source Data [file 41467_2024_48354_MOESM6_ESM.xlsx]

## Sheet: Figure 1
	Figure 1g: 10F-1F						Figure 1h: Sox17+1
	PECAM1 %						PECAM1 %
10F	2.01911	3.81941	1.76793	7.72101		Sox17	2.95647	3.10689	0.78666	3.6281
-Erg	3.07668	4.47724	3.12743	6.2453		Sox17 Erg	9.32006	9.52123	2.97512	20.1709
-Etv2	2.62626	5.71852	3.31583	8.3577		Sox17 Etv2	7.12843	6.62914	5.86709	8.70402
-Fli1	2.60479	4.19837	5.21889	10.1056		Sox17 Fli1	5.43567	6.97628	5.21552	15.5166
-Foxo1	1.55062	5.26405	3.16771	10.9123		Sox17 Foxo1	5.98037	2.05334	2.64286	4.27731
-Hey1	2.17345	4.60353	4.02582	9.29611		Sox17 Hey1	8.54145	5.24411	1.32161	2.08828
-Klf2	2.49164	6.20966	3.41008	7.12975		Sox17 Klf2	10.085	10.3065	7.14869	11.7105
-Lmo2	1.8205	4.36232	4.05557	7.68959		Sox17 Lmo2	2.28825	5.73776	1.32564	2.04151
-Nr2f2	2.24266	2.71215	3.44885	10.3723		Sox17 Nr2f2	2.89155	6.40104	1.39513	5.44762
-Sox17	0.76412	1.98258	0.771296	1.91286		Sox17 Tal1	2.34527	7.44821	0.789701	3.52339
-Tal1	2.76243	6.67926	4.07195	11.2348		control	1.14434	1.72257	1.05364	5.05568
control	0.269141	1.99013	0.671606	1.20045
	Figure 1i: 5F-1F						Figure 1j
	PECAM1 %						PECAM1 %
5F	2.19678	1.32895	14.6531	10.8805		Sox17	12.4071	8.20548	6.66263
-Erg	2.97829	2.72843	14.5732	9.04213		Sox17 Erg	32.0958	22.6267	12.7516
-Etv2	2.97122	2.60486	22.8446	14.8833		Sox17 Erg Fli1	24.3956	14.6234	8.72445
-Fli1	3.47935	1.6023	13.3052	14.4286		Sox17 Erg Fli1 Klf2	20.9559	17.5054	7.79019
-Klf2	2.22107	1.82493	14.5316	11.6647		Sox17 Erg Klf2	23.733	20.8715	11.5421
-Sox17	2.38853	0.289745	3.92823	1.4965		Sox17 Fli1	23.39	14.1962	6.69663
control	1.77409	0.684664	1.52389	1.51988		Sox17 Fli1 Klf2	21.894	23.164	7.73034
						Sox17 Klf2	18.4138	19.2994	11.0712
						Etv2 Erg Fli1	10.0503	3.9575	2.74656
						control	3.50445	2.87961	4.86912

## Sheet: Figure 2
	Figure 2e: Pecam Cdh5 Flow Cytometry					Figure 2g: Immunofluoresence
	Percent PECAM+ CDH5+					Percent PECAM+ or CDH5+
Day 7 Control	0.77	0.69	0.82		Control Day 7 CDH5	0.1	0.207171	0.716846
Day 7 Etv2	4.75	3.58	3.77		Control Day 7 PECAM1	0.0175254	0.111906	0.0697912	0.0571429	0.822535
Day 7 S+E	11.4	13.2	13.1		Control 4 weeks CDH5	0.790593	0.282226	0.0106073	0.280727
2 weeks Control	0.6	0.5	0.48		Control 4 weeks PECAM1	0.47476	0.0618012	0.24605
2 weeks S+E	5.52	7.05	7.79		Sox17 Erg Day 7 CDH5	21.0947	55.3968	16.9589
4 weeks Control	0.29	0.31	0.34		Sox17 Erg Day 7 PECAM1	14.4968	11.7767	25.2235	13.2023	11.5497
4 weeks S+E	5.78	6.37	6.92		Sox17 Erg 4 weeks CDH5	33.3985	35.4488	60.0265	27.7108
					Sox17 Erg 4 weeks PECAM1	46.6954	13.5366	21.4576
	Figure 2h: AcLDL uptake					Figure 2i: NO production
	AcLDL+ nuclei per field					Average Mean Pixel Value
Control	2.3	2.8	3.8		Control	51.8413	54.9222	53.8842
Sox17 Erg	89.2	31.4	73.3		Sox17 Erg	68.637	63.4182	63.9767
Heart Endothelial Cells	295.9	339.8	345.6		Heart Endothelial Cells	52.8897	54.6319	56.2286
	Figure 2j: Tnf stimulation qPCR					Figure 2k: THP1 Binding
	-log2 Fold Change					Ratio relative to unstimulated condition
Control Icam1	4.5979	4.55488	4.57387		Control	1.26403	1.34332	1.28409
Sox17 Erg Icam1	4.70565	5.08008	5.08285		Sox17 Erg	1.24763	1.35921	1.24546
Control Sele	6.72099	6.68295	6.60231
Sox17 Erg Sele	6.00321	6.51513	6.49478
Control Vcam1	3.70854	3.53922	3.64342
Sox17 Erg Vcam1	2.47236	2.93834	2.99317

## Sheet: Figure 3
	Figure 3b: Conversion Percentage					Figure 3c: Conversion Percentage					Figure 3f: cTNT overlap
	Percent PECAM+ GFP+ of GFP+					Percent PECAM1+GFP+ of nuclei					Percent TNNT2+GJA1+ overlap
GFP	5.19126	8.96207	4.29526		GFP	1.06462	2.21216	2.23026		GFP	20.2899	9.44444	17.284
ESG	38.6152	40.4289	26.8974		ESG	19.7621	20.3382	15.3703		SEG	19.8953	27.8912	24.6073
SEG	55.328	52.8333	48.7197		SEG	27.323	27.5465	27.1259		Heart ECs	13.278	17.2222	18.3486
	Figure 3i: Cell Directionality						Figure 3i: GFP% after flow
	Angle						GFP%
Static	49.22	53.1133	55.4811	47.9633		Static	34.5351	37.7585	36.853	41.2117
Flow	37.19	32.1744	51.4922	31.973		Flow	43.1211	42.6922	42.11	46.1364
	Figure 3m: Fractional Shortening
	Fractional Shortening
Initial	49.3087	48.3377	57.5012	52.5035	51.0907	56.3421	57.1008	58.2362	52.9997	57.2279	42.7002	54.6571	59.5514	50.1474	48.0776
PBS	51.516	20.166	10.6595	39.186	37.6095
iEC	26.3018	49.2023	16.9808	31.8898	27.7613
	Figure 3n: Percent lectin perfusion							Figure 3p: Percent lectin perfusion of scar relative to non-scar
	percent lectin perfusion							percent
PBS	0.626213	2.60329	6.22519	3.66205	11.8417		PBS	13.927	1.48626	11.6494	3.58	18.1
iEC	2.74784	12.4761	7.01783	12.1997	19.7108		iEC	4.27738	44.8	34.2	47.0102	41.5702

## Sheet: Figure 4
	Figure 4p: Adult Cardiac Fibroblast Reprogramming
	Percent PECAM1+
Control	0.0755414	0.115571	0.363216	0.985602
Etv2	5.42614	6.84367	7.38535	9.4897
SEG	28.7651	30.8809	29.4789	28.106
	Figure 4s: Adult Cardiac Fibroblast Reprogramming tdTomato
	Percent PECAM1+ tdTomato+
Control	0.65	0.18	0.18	0.12
Etv2	0.4	0.41	0.55	0.59
SEG	17.5	19.1	17.7	16.6

## Sheet: Figure 7
	Figure 7b: In vivo reprogramming
	Percent PECAM1+ tdTomato+ GFP+
GFP	0	0	0	0	0
SEG	38.8889	35.0649	36.1257	25	27.7108

## Sheet: Supplementary Figure 2
	Ext. Data 2b: MACS Depletion
	Percent PECAM1+
Without Depletion	0.98	1.33	1.35	1.007
With Depletion	1.05	0.9	1.28	0.83
	Ext. Data 2c: MACS Depletion
	Percent PECAM1+ THY1-
Without Depletion	0.8	1.07	1.18	0.91
With Depletion	0.75	0.53	1.02	0.62

## Sheet: Supplementary Figure 4
	Ext. Data 4b: polycistronic qPCR
	Fold Change relative to control
Erg ESG	7326.38	6116.11	7365.36
Erg SEG	3605.65	3484.96	3248.45
Sox17 ESG	1219.17	1060.84	1058.36
Sox17 SEG	734.411	747.629	675.046

## Sheet: Supplementary Figure 5
	Ext. Data 5b: Ejection Fraction
	Ejection Fraction %
Initial	81.806	81.4255	88.8408	85.0474	84.0565	88.4133	88.7673	89.5717	85.4796	88.5695	75.4783	87.1158	90.0256	83.2494	80.8491
PBS	84.7578	41.5785	23.3174	70.9981	68.6634
iEC	52.5824	82.0435	35.7186	60.9487	54.7109
	Ext. Data 5d: Percent Perfusion Volume
	Percent Volume
iEC MI	0.00377051	0.0357	0.015018	0.0416667	0.0503
iEC nonMI	0.08815	0.079625	0.04385	0.0886333	0.121
PBS MI	0.0108	0.00207	0.0184	0.00524	0.017
PBS nonMI	0.0772	0.139	0.139	0.146	0.0942

## Sheet: Supplementary Figure 8
	Ext. Data 8c: Lung iECs						Ext. Data 8d: Skeletal Muscle iECs
	PECAM1+ %						PECAM1+ %
GFP	0.0151095	0.0324871	0.0851668	0.0174779		GFP	0.171527	0.587344	0.304465	0.0674627
Etv2	0.201918	1.0157	0.2374	0.981405		Etv2	1.8615	0.456521	0.705606	0.771407
SEG	7.91335	10.1068	7.86207	8.46255		SEG	16.8016	12.4547	15.4835	18.5707

## Sheet: Supplementary Figure 11
	Ext. Data 11a: Day 3 qPCR
	Fold Change relative to average control													p-value comparison to Control	p-value comparison to HEC	p-value comparison to Control	p-value comparison to HEC
	Control			Etv2			SEG			HEC				Etv2	Etv2	SEG	SEG
Erg	0.921027	0.889356	1.22082	2.62171	2.30123	2.7628	1572.48	1840.68	1782.48	86.3086	150.606	91.197	Erg	0.001121	0.035453	0.002207	0.001492
Sox17	1.03755	0.921446	1.04597	0.723017	0.330913	1.29	849.653	745.129	849.969	9.40086	15.8261	7.24481	Sox17	0.512592	0.058431	0.001833	0.001789
Notch1	0.894318	0.923843	1.21035	2.68359	1.9437	2.17989	2.24655	2.69977	2.91296	6.2539	10.6631	7.44077	Notch1	0.015814	0.043858	0.005421	0.050057
Dll4	0.823674	1.65665	0.732846	51.5012	51.625	58.2991	927.132	1035.21	1141.91	843.362	1343.13	1019.69	Dll4	0.001551	0.020143	0.003578	0.845846
Gja5	1.27039	1.10899	0.709794	0.60681	1.16527	2.09479	256.086	261.097	269.672	39.5725	59.45	36.6993	Gja5	0.621799	0.025121	0.000225	8.8e-05
Hey1	1.01781	0.790808	1.24241	3.67732	3.63331	3.59591	38.2069	42.4662	47.2028	21.1011	32.8685	23.8125	Hey1	0.001887	0.024534	0.003804	0.022627
Flt4	0.963389	0.831521	1.24832	48.4189	38.4386	43.9484	1.8842	2.03211	2.11258	14.3976	26.0902	18.8321	Flt4	0.004503	0.006406	0.005205	0.034848
Vwf	0.962478	1.66573	0.62374	16.3356	17.5493	20.9527	1.49646	1.53081	1.89726	1517.79	3475.52	1924.89	Vwf	0.004685	0.061735	0.203097	0.060927
Nr2f2	0.92265	0.84279	1.28601	7.81128	5.5501	6.75114	1.49873	2.03372	1.72503	6.1848	8.88771	6.63962	Nr2f2	0.010415	0.643006	0.024208	0.01957
Etv2	2.16429	0.982953	0.470059	148277	98075.7	97191.1	4.80185	2.21005	5.15089	3.30397	4.66383	1.50547	Etv2	0.021053	0.021054	0.071697	0.529173
Fli1	0.949894	0.849939	1.23862	2.09914	1.75812	2.06781	0.652599	0.684932	0.602504	5.13452	8.93554	5.8652	Fli1	0.003858	0.055754	0.082518	0.035634
Kdr	1.19811	1.57893	0.528615	15.1585	12.7418	16.3367	12.4246	6.87309	10.9981	18.8561	18.8973	12.0409	Kdr	0.003509	0.517383	0.029137	0.088754
	Ext. Data 11b: Day 7 qPCR												Ext. Data 11b: Day 7 qPCR
	Fold Change relative to average control													p-value comparison to Control	p-value comparison to HEC	p-value comparison to Control	p-value comparison to HEC
	Control			Etv2			SEG			HEC				Etv2	Etv2	SEG	SEG
Erg	0.827232	1.89606	0.637559	6.0596	6.65182	6.89946	2000.23	2612.22	1825.33	118.592	109.8	89.9988	Erg	0.000744	0.007093	0.012145	0.013317
Sox17	1.41696	1.29007	0.547053	1.15834	0.714661	0.980047	343.815	655.78	302.655	5.54636	4.33171	3.40941	Sox17	0.687806	0.026111	0.06035	0.061205
Notch1	1.06645	0.887243	1.05686	1.48748	1.63617	1.57337	2.05628	2.04835	2.27611	4.30243	3.91051	3.59527	Notch1	0.00206	0.005627	0.000398	0.006767
Dll4	1.00742	0.744207	1.33382	25.5525	30.887	38.2334	1415.28	1647.09	1208.59	859.105	792.233	672.772	Dll4	0.01404	0.005171	0.007833	0.022596
Gja5	1.36526	1.22984	0.595574	1.31606	0.302233	1.09288	616.611	613.652	454.347	21.5891	21.5278	15.801	Gja5	0.703093	0.008975	0.009022	0.009572
Hey1	0.933141	0.932051	1.14978	0.960326	0.944697	1.00208	22.215	26.5036	26.3365	12.5944	11.4601	10.4022	Hey1	0.672318	0.003583	0.003324	0.004128
Flt4	1.02904	1.02004	0.95269	22.2037	21.5124	24.3334	1.28774	1.6892	1.2461	22.7049	22.0476	18.1552	Flt4	0.001518	0.370651	0.098311	0.004882
Vwf	1.96872	1.38535	0.366653	22.6589	18.1605	16.8608	27.5837	28.3861	37.5769	3120.65	2692.66	2201.99	Vwf	0.006378	0.009861	0.010059	0.009943
Nr2f2	0.978533	0.916102	1.11553	2.18354	2.52414	2.58928	0.936825	1.02899	1.1652	2.82353	2.51341	2.33491	Nr2f2	0.002488	0.547732	0.673608	0.003048
Etv2	2.70446	1.53811	0.240399	76874.9	80085.9	88011.9	1.49853	3.28458	1.39159	2.27398	0.143001	4.53505	Etv2	0.001639	0.001639	0.581509	0.866228
Fli1	1.09655	0.852833	1.06932	1.39347	1.62768	1.65378	0.550735	0.722332	0.569808	5.3158	5.32216	4.55664	Fli1	0.00826	0.00263	0.017695	0.002286
Kdr	1.45169	1.50721	0.457038	11.9209	9.536	15.3308	5.9145	7.6377	4.24981	15.8614	15.6371	15.2418	Kdr	0.018771	0.185941	0.028492	0.008389
